# Supplementary material for: Double Trouble: COVID-19 Infection Exacerbates Sickle Cell Crisis Outcomes in Hospitalized Patients—Insights from National Inpatient Sample 2020
Source: Hematol Rep. 2024 Jun 29;16(3):421–30. doi: 10.3390/hematolrep16030041 (PMC11270312; doi:10.3390/hematolrep16030041)
Supplement: Supplementary file 1 [file hematolrep-16-00041-s001.zip]

Archive with 1 entries (1 files):
- hematolrep-2742786-supplementary.pdf
